# Supplementary material for: Imaging single CaMKII holoenzymes at work by high-speed atomic force microscopy
Source: Sci Adv. 2023 Jun 30;9(26):eadh1069. doi: 10.1126/sciadv.adh1069 (PMC10313165; doi:10.1126/sciadv.adh1069)
Supplement: Supplementary file 2 — Movies S1 to S7 [file sciadv.adh1069_movies_s1_to_s7.zip]

Archive with 7 entries (7 files):
- adh1069_Movie_S1.mp4
- adh1069_Movie_S2.mp4
- adh1069_Movie_S3.mp4
- adh1069_Movie_S4.mp4
- adh1069_Movie_S5.mp4
- adh1069_Movie_S6.mp4
- adh1069_Movie_S7.mp4
